# Supplementary material for: Advancements in Regenerative Therapies for Orthopedics: A Comprehensive Review of Platelet-Rich Plasma, Mesenchymal Stem Cells, Peptide Therapies, and Biomimetic Applications
Source: J Clin Med. 2025 Mar 18;14(6):2061. doi: 10.3390/jcm14062061 (PMC11943164; doi:10.3390/jcm14062061)
Supplement: Supplementary file 1 [file jcm-14-02061-s001.zip]

Archive with 1 entries (1 files):
- jcm-3474093-supplementary.xlsx
