# Supplementary material for: Advancements in Regenerative Therapies for Orthopedics: A Comprehensive Review of Platelet-Rich Plasma, Mesenchymal Stem Cells, Peptide Therapies, and Biomimetic Applications
Source: J Clin Med. 2025 Mar 18;14(6):2061. doi: 10.3390/jcm14062061 (PMC11943164; doi:10.3390/jcm14062061)
Supplement: Supplementary file 1 [file jcm-14-02061-s001.zip › jcm-3474093-supplementary.xlsx]

## Sheet: Table S1  
Table S1. Risk of Bias Assessment for Included Studies. This table presents the risk of bias assessment for studies included in the systematic review. Studies are categorized by therapy type, including Platelet-Rich Plasma (PRP), Stem Cells, Peptides, and Biomimetic Therapies. The risk of bias was evaluated using the Cochrane Risk of Bias (RoB) tool for randomized controlled trials (RCTs) and the…
Therapy Type	Study	Study Design	Random Sequence Generation (Selection Bias)	Allocation Concealment (Selection Bias)	Blinding of Participants & Personnel (Performance Bias)	Blinding of Outcome Assessment (Detection Bias)	Incomplete Outcome Data (Attrition Bias)	Selective Reporting (Reporting Bias)	Overall Risk of Bias	Risk Assessment Tool
PRP	Paget et al. (2021)	RCT	Low	Low	Serious	Serious	Low	Low	Serious Risk	Cochrane RoB
PRP	Wongjarupong et al. (2023)	RCT	Low	Low	Moderate	Low	Low	Low	Moderate Risk	Cochrane RoB
PRP	Kearney et al. (2021)	RCT	Low	Low	Moderate	Low	Low	Low	Moderate Risk	Cochrane RoB
PRP	Kwong et al. (2021)	Double-Blind RCT	Low	Low	Low	Low	Low	Low	Low Risk	Cochrane RoB
PRP	Keene et al. (2022)	Multicenter RCT	Low	Low	Serious	Serious	Low	Moderate	Serious Risk	Cochrane RoB
PRP	Kamble et al. (2023)	Triple-Blinded Prospective Study	Low	Low	Low	Low	Low	Low	Low Risk	Cochrane RoB
PRP	Munde et al. (2017)	RCT	Low	Low	Moderate	Low	Low	Low	Moderate Risk	Cochrane RoB
PRP	Keene et al. (2019)	Placebo-Controlled Trial	Low	Low	Serious	Serious	Moderate	Moderate	Serious Risk	Cochrane RoB
PRP	Mohammadivahedi et al. (2024)	RCT	Low	Low	Moderate	Moderate	Low	Low	Moderate Risk	Cochrane RoB
PRP	Rossi et al. (2024)	Double-Blind RCT	Low	Low	Low	Low	Low	Low	Low Risk	Cochrane RoB
PRP	Reurink et al. (2015)	Double-Blind Randomized Trial	Low	Low	Moderate	Low	Low	Low	Moderate Risk	Cochrane RoB
PRP	Yoshioka et al. (2024)	Double-Blind RCT	Low	Low	Low	Low	Low	Low	Low Risk	Cochrane RoB
PRP	Pitsilos et al. (2024)	Prospective Randomized Study	Moderate	Moderate	Serious	Moderate	Low	Moderate	Serious Risk	Cochrane RoB
PRP	Xu et al. (2024)	RCT	Low	Low	Moderate	Moderate	Low	Low	Moderate Risk	Cochrane RoB
PRP	Hewavithana et al. (2023)	Single-Blind RCT	Low	Low	Moderate	Low	Low	Low	Moderate Risk	Cochrane RoB
PRP	Ye et al. (2024)	RCT	Low	Low	Moderate	Low	Low	Low	Moderate Risk	Cochrane RoB
PRP	Wang et al. (2022)	Double-Blind RCT	Low	Low	Low	Low	Low	Low	Low Risk	Cochrane RoB
PRP	Kim et al. (2019)	RCT	Low	Low	Moderate	Low	Low	Low	Moderate Risk	Cochrane RoB
Therapy Type	Study	Study Design	Bias due to Confounding	Bias in Selection of Participants	Bias in Classification of Interventions	Bias due to Deviations from Intended Interventions	Bias due to Missing Data	Bias in Measurement of Outcomes	Bias in Selection of the Reported Result	Overall Risk of Bias (ROBINS-I)
PRP	Annaniemi et al. (2023)	Comparative Study	Serious	Moderate	Low	Moderate	Low	Serious	Moderate	Serious Risk (ROBINS-I)
PRP	Zou et al. (2020)	Comparative Study	Serious	Moderate	Moderate	Serious	Low	Serious	Serious	Serious Risk (ROBINS-I)
Therapy Type	Study	Study Design	Random Sequence Generation (Selection Bias)	Allocation Concealment (Selection Bias)	Blinding of Participants & Personnel (Performance Bias)	Blinding of Outcome Assessment (Detection Bias)	Incomplete Outcome Data (Attrition Bias)	Selective Reporting (Reporting Bias)	Overall Risk of Bias	Risk Assessment Tool
Stem Cells	Bastos et al. (2020)	RCT	Low	Low	Low	Low	Low	Low	Low Risk	Cochrane RoB
Stem Cells	Chen et al. (2024)	Double-Blind RCT	Low	Low	Low	Low	Low	Low	Low Risk	Cochrane RoB
Stem Cells	Delclós et al. (2024)	RCT	Low	Low	Low	Low	Low	Low	Low Risk	Cochrane RoB
Stem Cells	Huang et al. (2023)	Comparative Study	Low	Low	Moderate	Moderate	Low	Moderate	Moderate	Cochrane RoB
Stem Cells	Kim et al. (2017)	RCT	Low	Low	Serious	Low	Low	Low	Serious Risk	Cochrane RoB
Stem Cells	Kim, Kang et al. (2023)	RCT	Low	Low	Low	Low	Low	Low	Low Risk	Cochrane RoB
Stem Cells	Libergall et al. (2013)	RCT	Low	Low	Low	Low	Low	Low	Low Risk	Cochrane RoB
Stem Cells	Matas et al. (2019)	RCT	Low	Low	Serious	Low	Low	Low	Serious Risk	Cochrane RoB
Stem Cells	Park et al. (2017)	RCT	Low	Low	Low	Low	Low	Low	Low Risk	Cochrane RoB
Stem Cells	Pintore et al. (2023)	RCT	Low	Low	Low	Low	Low	Low	Low Risk	Cochrane RoB
Stem Cells	Randelli et al. (2022)	RCT	Low	Low	Low	Low	Low	Low	Low Risk	Cochrane RoB
Stem Cells	Toan et al. (2020)	RCT	Low	Low	Low	Low	Low	Low	Low Risk	Cochrane RoB
Stem Cells	Usuelli et al. (2018)	RCT	Low	Low	Low	Low	Low	Low	Low Risk	Cochrane RoB
Stem Cells	Wei et al. (2023)	RCT	Low	Low	Low	Low	Low	Low	Low Risk	Cochrane RoB
Stem Cells	Widodo et al. (2024)	Double-Blind RCT	Low	Low	Low	Low	Low	Low	Low Risk	Cochrane RoB
Therapy Type	Study	Study Design	Bias due to Confounding	Bias in Selection of Participants	Bias in Classification of Interventions	Bias due to Deviations from Intended Interventions	Bias due to Missing Data	Bias in Measurement of Outcomes	Bias in Selection of the Reported Result	Overall Risk of Bias (ROBINS-I)
Stem Cells	Chaverri et al. (2024)	Prospective Cohort	Moderate	Moderate	Moderate	Moderate	Low	Moderate	Moderate	Moderate (ROBINS-I)
Stem Cells	Lee et al. (2019)	Prospective Study	Serious	Serious	Serious	Serious	Moderate	Serious	Serious	Serious Risk (ROBINS-I)
Stem Cells	Pers et al. (2024)	Cohort Study	Serious	Serious	Moderate	Serious	Serious	Moderate	Serious	Serious Risk (ROBINS-I)
Stem Cells	Toosi et al. (2023)	Comparative Study	Moderate	Moderate	Moderate	Moderate	Low	Moderate	Moderate	Moderate (ROBINS-I))
Stem Cells	Vieira et al. (2024)	Prospective Cohort	Serious	Serious	Moderate	Moderate	Moderate	Serious	Serious	Serious Risk (ROBINS-I)
Therapy Type	Study	Study Design	Random Sequence Generation (Selection Bias)	Allocation Concealment (Selection Bias)	Blinding of Participants & Personnel (Performance Bias)	Blinding of Outcome Assessment (Detection Bias)	Incomplete Outcome Data (Attrition Bias)	Selective Reporting (Reporting Bias)	Overall Risk of Bias	Risk Assessment Tool
Peptides	Czajka et al. (2018)	RCT	Low	Low	Low	Low	Low	Low	Low Risk	Cochrane RoB
Peptides	Eckstein et al. (2024)	Double-Blind RCT	Low	Low	Low	Low	Low	Low	Low Risk	Cochrane RoB
Peptides	Hagino et al. (2021)	Comparative Study	Moderate	Moderate	Serious	Moderate	Low	Low	Moderate Risk	Cochrane RoB
Peptides	Kuwaba et al. (2023)	RCT	Low	Low	Low	Low	Low	Low	Low Risk	Cochrane RoB
Peptides	Oliviero et al. (2020)	Double-Blind RCT	Low	Low	Low	Low	Low	Low	Low Risk	Cochrane RoB
Peptides	Schulze et al. (2024)	RCT	Low	Low	Low	Low	Low	Low	Low Risk	Cochrane RoB​
Peptides	Vrouwe et al. (2022)	Phase I/II Study	Moderate	Moderate	Serious	Serious	Low	Low	Serious Risk	Cochrane RoB​
Peptides	Zdzieblik et al. (2017)	RCT	Low	Low	Low	Low	Low	Low	Low Risk	Cochrane RoB​
Therapy Type	Study	Study Design	Bias due to Confounding	Bias in Selection of Participants	Bias in Classification of Interventions	Bias due to Deviations from Intended Interventions	Bias due to Missing Data	Bias in Measurement of Outcomes	Bias in Selection of the Reported Result	Overall Risk of Bias (ROBINS-I)
Peptides	Devasia et al. (2024)	Prospective Cohort Study	Moderate	Moderate	Moderate	Moderate	Low	Moderate	Moderate	Moderate (ROBINS-I)
Peptides	Sadri et al. (2023)	Prospective Study	Serious	Moderate	Moderate	Serious	Moderate	Serious	Moderate	Serious (ROBINS-I)
Therapy Type	Study	Study Design	Random Sequence Generation (Selection Bias)	Allocation Concealment (Selection Bias)	Blinding of Participants & Personnel (Performance Bias)	Blinding of Outcome Assessment (Detection Bias)	Incomplete Outcome Data (Attrition Bias)	Selective Reporting (Reporting Bias)	Overall Risk of Bias	Risk Assessment Tool
Biomimetic	Farr et al. (2019)	RCT	Low	Low	Low	Low	Low	Low	Low Risk	Cochrane RoB
Biomimetic	Gupta et al. (2021)	RCT	Low	Low	Low	Low	Low	Low	Low Risk	Cochrane RoB
Biomimetic	Kon et al. (2017)	RCT	Low	Low	Low	Low	Low	Low	Low Risk	Cochrane RoB
Biomimetic	Schneider et al. (2021)	RCT	Low	Low	Low	Low	Low	Low	Low Risk	Cochrane RoB
Therapy Type	Study	Study Design	Bias due to Confounding	Bias in Selection of Participants	Bias in Classification of Interventions	Bias due to Deviations from Intended Interventions	Bias due to Missing Data	Bias in Measurement of Outcomes	Bias in Selection of the Reported Result	Overall Risk of Bias (ROBINS-I)
Biomimetic	Filardo et al. (2017)	Prospective Comparative Study	Moderate	Moderate	Serious	Moderate	Low	Moderate	Serious	Serious (ROBINS-I)
Biomimetic	Kruijntjens et al. (2018)	Prospective Case Series	Moderate	Moderate	Serious	Moderate	Low	Moderate	Serious	Serious (ROBINS-I)
Biomimetic	Waluyo et al. (2021)	Prospective Observational Study	Moderate	Moderate	Serious	Moderate	Low	Moderate	Serious	Serious (ROBINS-I)

## Sheet: Table S2
Table S2. Summary of Pain Reduction and Functional Outcomes Across Included Studies. This table summarizes pain reduction percentages, functional improvement, and risk of bias assessments for included studies categorized by therapy type. Reported pain reduction values indicate mean percentage improvement unless otherwise specified. Functional improvement is based on validated outcome measures suc…
Therapy Type	Study (Year)	Sample Size (n)	Pain Reduction (%)	Functional Improvement	Risk of Bias
PRP	Paget et al. (2021)	n=100	Significant at 6 months (p < 0.05)	No significant improvement at 12 months	Serious Risk (Cochrane RoB)
PRP	Wongjarupong et al. (2023)	n=84	0.35	Significant function improvement	Moderate Risk (Cochrane RoB)
PRP	Kearney et al. (2021)	n=240	No significant difference	No significant difference	Moderate Risk (Cochrane RoB)
PRP	Kwong et al. (2021)	n=92	30% at 3 months, No effect at 12 months	Functional improvement at 3 months	Low Risk (Cochrane RoB)
PRP	Keene et al. (2022)	n=230	No significant difference	No significant difference	Serious Risk (Cochrane RoB)
PRP	Kamble et al. (2023)	n=64	0.4	Improved function vs. steroids	Low Risk (Cochrane RoB)
PRP	Munde et al. (2017)	n=120	0.45	Functional improvement at 12 months	Moderate Risk (Cochrane RoB)
PRP	Keene et al. (2019)	n=230	No significant difference	No significant difference	Serious Risk (Cochrane RoB)
PRP	Mohammadivahedi et al. (2024)	n=76	0.5	Improved function vs. PRP alone	Moderate Risk (Cochrane RoB)
PRP	Rossi et al. (2024)	n=96	0.38	Functional improvement at 6 months	Low Risk (Cochrane RoB)
PRP	Reurink et al. (2015)	n=80	No significant difference	No significant difference	Moderate Risk (Cochrane RoB)
PRP	Yoshioka et al. (2024)	n=102	42% at 6 and 12 months	Not reported	Low Risk (Cochrane RoB)
PRP	Pitsilos et al. (2024)	n=78	0.36	Improved function at 6 months	Serious Risk (Cochrane RoB)
PRP	Xu et al. (2024)	n=90	PRP + PEMFs superior pain relief (p < 0.05)	Improved joint function	Moderate Risk (Cochrane RoB)
PRP	Hewavithana et al. (2023)	n=108	Improved pain reduction (p = 0.012)	Improved ROM	Moderate Risk (Cochrane RoB)
PRP	Ye et al. (2024)	n=88	0.48	Improved graft healing	Moderate Risk (Cochrane RoB)
PRP	Wang et al. (2022)	n=110	0.46	Improved joint function vs. HA	Low Risk (Cochrane RoB)
PRP	Kim et al. (2019)	n=74	Improved ASES and Constant scores	Correlated with IL-1β and TGF-β levels	Moderate Risk (Cochrane RoB)
PRP	Annaniemi et al. (2023)	n=94	Symptom improvement at 6, 12, and 24 months (p = 0.027)	Fewer surgical procedures	Serious Risk (ROBINS-I)
PRP	Zou et al. (2020)	n=52	Faster return to sport, reduced pain	Not reported	Serious Risk (ROBINS-I)
Stem Cells	Bastos et al. (2020)	n=54	0.42	Improved KOOS & WOMAC	Low Risk (Cochrane RoB)
Stem Cells	Chen et al. (2024)	n=80	0.49	Significant improvement in rotator cuff function (p < 0.001)	Low Risk (Cochrane RoB)
Stem Cells	Delclós et al. (2024)	n=92	0.5	Greater cartilage regeneration on MRI	Low Risk (Cochrane RoB)
Stem Cells	Huang et al. (2023)	n=60	0.47	Reduced inflammatory markers, functional recovery	Moderate Risk (Cochrane RoB)
Stem Cells	Kim et al. (2017)	n=84	0.44	Improved Constant and UCLA scores	Serious Risk (Cochrane RoB)
Stem Cells	Kim, Kang et al. (2023)	n=74	0.46	Enhanced collagen repair in Achilles tendinopathy	Low Risk (Cochrane RoB)
Stem Cells	Libergall et al. (2013)	n=60	0.5	MRI-confirmed superior cartilage repair	Low Risk (Cochrane RoB)
Stem Cells	Matas et al. (2019)	n=90	0.41	Improved tendon healing rates (p = 0.02)	Serious Risk (Cochrane RoB)
Stem Cells	Park et al. (2017)	n=88	0.48	Superior pain relief at 6 & 12 months	Low Risk (Cochrane RoB)
Stem Cells	Pintore et al. (2023)	n=78	0.5	Higher functional recovery at 1-year follow-up	Low Risk (Cochrane RoB)
Stem Cells	Randelli et al. (2022)	n=72	0.48	Higher tendon integrity on MRI	Low Risk (Cochrane RoB)
Stem Cells	Toan et al. (2020)	n=60	0.49	MSCs superior for cartilage repair	Low Risk (Cochrane RoB)
Stem Cells	Usuelli et al. (2018)	n=82	0.46	Greater pain relief and tendon healing	Low Risk (Cochrane RoB)
Stem Cells	Wei et al. (2023)	n=78	0.45	Superior pain relief and function improvement	Low Risk (Cochrane RoB)
Stem Cells	Widodo et al. (2024)	n=88	0.39	Improved SF-36 & DASH scores (no significant histologic changes)	Low Risk (Cochrane RoB)
Stem Cells	Chaverri et al. (2024)	n=72	0.38	Improved Harris Hip Score	Serious Risk (ROBINS-I)
Stem Cells	Lee et al. (2019)	n=48	0.4	Pain reduction and cartilage thickness improvement	Serious Risk (ROBINS-I)
Stem Cells	Pers et al. (2024)	n=82	0.43	MSC + HA had significant function & pain relief improvements	Serious Risk (ROBINS-I)
Stem Cells	Toosi et al. (2023)	n=64	0.42	Improved function and lower re-tear rate	Moderate Risk (ROBINS-I)
Stem Cells	Vieira et al. (2024)	n=74	0.44	Improved KOOS scores for osteoarthritis	Serious Risk (ROBINS-I)
Peptides	Czajka et al. (2018)	n=88	0.32	Improved collagen synthesis and healing time	Low Risk (Cochrane RoB)
Peptides	Eckstein et al. (2024)	n=80	0.4	Increased muscle regeneration in orthopedic trauma	Low Risk (Cochrane RoB)
Peptides	Hagino et al. (2021)	n=65	0.34	Pain relief and improved function in knee OA	Moderate Risk (Cochrane RoB)
Peptides	Kuwaba et al. (2023)	n=74	0.37	Enhanced tendon regeneration	Low Risk (Cochrane RoB)
Peptides	Oliviero et al. (2020)	n=82	0.39	Significant reduction in inflammatory markers	Low Risk (Cochrane RoB)
Peptides	Schulze et al. (2024)	n=90	0.36	Faster healing in post-operative orthopedic cases	Low Risk (Cochrane RoB)
Peptides	Vrouwe et al. (2022)	n=57	0.31	Limited long-term benefit in osteoarthritis	Serious Risk (Cochrane RoB)
Peptides	Zdzieblik et al. (2017)	n=74	0.38	Increased muscle strength recovery post-injury	Low Risk (Cochrane RoB)
Peptides	Devasia et al. (2024)	n=72	0.35	Enhanced wound closure in chronic tendinopathy	Moderate Risk (ROBINS-I)
Peptides	Sadri et al. (2023)	n=66	0.33	Functional improvement in ligament injuries	Serious Risk (ROBINS-I)
Biomimetic	Farr et al. (2019)	n=100	0.42	Significant OA symptom relief and functional improvement	Low Risk (Cochrane RoB)
Biomimetic	Kon et al. (2018)	n=80	0.35	Improved WOMAC scores but inconsistent long-term outcomes	Low Risk (Cochrane RoB)
Biomimetic	Gupta et al. (2021)	n=80	0.4	Enhanced ACL healing and joint stability	Low Risk (Cochrane RoB)
Biomimetic	Kon et al. (2017)	n=90	0.37	KOOS improvement in osteochondral defect repair	Low Risk (Cochrane RoB)
Biomimetic	Schneider et al. (2021)	n=90	0.38	Improved knee stability, reduced OA progression	Serious Risk (ROBINS-I)
Biomimetic	Kruijntjens et al. (2018)	n=50	0.34	Enhanced tissue integration but variable chondrogenesis results	Serious Risk (ROBINS-I)
Biomimetic	Waluyo et al. (2021)	n=60	0.36	Increased tendon healing rates in rotator cuff repair	Serious Risk (ROBINS-I)
